# Supplementary material for: Host E3 ligase Hrd1 ubiquitinates and degrades H protein of canine distemper virus to inhibit viral replication
Source: Vet Res. 2023 Apr 2;54:30. doi: 10.1186/s13567-023-01163-z (PMC10069049; doi:10.1186/s13567-023-01163-z)
Supplement: Supplementary file 1 — Additional file 1: Information of 412 representative CDV strains of different genotypes used in Additional file 2. [file 13567_2023_1163_MOESM1_ESM.xlsx]

## Sheet: Sheet1
Accession number	strains	genotype
DQ494319	111-03B	Europe
DQ494318	265-02-3	Europe
DQ494317	324-03	Europe
AY386315	5804	Europe
AF478543	A	Europe
AF478547	C	Europe
Z47761	DK91	Europe
HM120874	SNP350-09	Europe
MW036798	410638-2018	Europe
MW036781	312067-2019	Europe
MW036800	282223-2019	Europe
MW036787	193148-2019	Europe
MW036777	181902-2019	Europe
OP209186	Hungary-2021-Mev	Europe
OK557774	Hungary-2021-18	Europe
OK557793	Hungary-2021-17	Europe
OK557792	Hungary-2021-16	Europe
OK557790	Hungary-2021-12	Europe
OK557787	Hungary-2021-9	Europe
OK557786	Hungary-2021-8	Europe
OK557784	Hungary-2021-6	Europe
OK557782	Hungary-2021-4	Europe
OK557780	Hungary-2021-2	Europe
OK557779	Hungary-2021-1	Europe
DQ889177	H04Bp1F	Europe
4Z77673	4513	Europe
Z77672	2544	Europe
GQ214369	2390-07	Europe
OL795429	1663-16	Europe
JN153025	458-07	Europe
JN153024	408-589-07	Europe
KF430341	52-1318-1	Europe
FJ392652	Argentina 23	south America-1
JN215473	Uy-102-07	south America-1
JN215474	Uy-109-08	south America-1
JN215475	Uy-111-08	south America-1
JN215476	Uy-128-09	south America-1
JN215477	Uy-141-09	south America-1
EU098105	CDVBR4	south America-1
KT429763	CDVBR8	south America-1
KX434626	LDM-BTU-2	south America-1
MH362795	LDM-BTU-4	south America-1
MH382872	LDM-BTU-5	south America-1
KF835411	2-CO-11	South America-3
KF835412	13-CO-12	South America-3
KF835413	14-CO-12	South America-3
KF835414	18-CO-12	South America-3
KF835415	19-CO-12	South America-3
KF835416	26-CO-12	South America-3
KF835418	30-CO-12	South America-3
KF835419	33-CO-12	South America-3
KF835420	34-CO-12	South America-3
KF835422	39-CO-12	South America-3
KF835425	44-CO-12	South America-3
MK617348	D-Mde_1aM-CO-2017	South America-3
MN335912	CCR 111	Africa-2
MT136705	CCR-6	Africa-2
MT136706	CCR-7	Africa-2
MT136707	CCR-10	Africa-2
MT136708	CCR-11	Africa-2
MT136709	CCR-12	Africa-2
MT136710	CCR-282	Africa-2
MT136711	CFA-51	Africa-2
MT136712	CFA-52	Africa-2
MT136713	CFA-54	Africa-2
MT932499	CFADD19	Africa-2
MT932500	CFADD24	Africa-2
MT932493	CME10	Africa-2
MT932501	CME11	Africa-2
MT932502	CME16	Africa-2
JN812976	Dog94SE	Africa-2
JN812975	Lion94SNP	Africa-2
MT136714	OME-8	Africa-2
MT136716	PLE-589	Africa-2
MT136717	PLE-595	Africa-2
MT136718	PLE-635	Africa-2
MT136720	PLE-641	Africa-2
MT136722	PLE-653	Africa-2
MT136723	PLE-654	Africa-2
KU578257	SE-1994-domestic_dog	Africa-2
KU578253	SE-2007-African_wild_dog	Africa-2
KC916715	SE-2007-African	Africa-2
KC916714	SE-2011-golden jackal	Africa-2
KU578254	SE-2011-golden_jackal	Africa-2
KU578256	SNP-1994-African_lion	Africa-2
KC916716	SNP-1994-bat-eared fox	Africa-2
KC916717	SNP-1994-spotted hyena 1	Africa-2
KU578255	SNP-1994-spotted_hyaena_1	Africa-2
KY774571	C11	Asia-4
MH496772	CDV1_TH-2014	Asia-4
MH496773	CDV2_TH-2014	Asia-4
MH496774	CDV3_TH-2014	Asia-4
MH496778	CDV5_TH-2014	Asia-4
MH496777	CDV8_TH-2014	Asia-4
KJ437594	NJ(11)2	Asia-4
KJ437596	NJ(12)4	Asia-4
KJ489381	NJ(12)5	Asia-4
AB301065	Th270Br	Asia-4
AB301066	Th270LU	Asia-4
JX886782	THA01-09	Asia-4
JX886785	THA01-10	Asia-4
JX886781	THA02-09	Asia-4
JX886783	THA03-10	Asia-4
JX886788	THA04-09	Asia-4
JX886778	THA07-11	Asia-4
MF964178	D1-2/2016	Asia-5
MF964179	D3-931/2016	Asia-5
MF964180	D6-7059/2016	Asia-5
MF964181	D7-1013/2016	Asia-5
MF964182	D4-7055/2015	Asia-5
MF964183	D5-7047/2015	Asia-5
MF964185	D9-4988/2016	Asia-5
MF964186	D11-5464/2016	Asia-5
MF964187	D12-4085/2016	Asia-5
MW535268	Red panda-JS19-China	Asia-6
MW535267	Red panda-SC18-China	Asia-6
KJ747371	13_1941	America-4
KJ747372	13_2262	America-4
ON533741	CDV_EC4_EC_2012_DOG	America-4
ON533744	CDV_EC25_EC_2014_DOG	America-4
ON533743	CDV_EC30_EC_2014_DOG	America-4
ON533742	CDV_EC32_EC_2014_DOG	America-4
ON533745	CDV_P2_PE_2015_DOG	America-4
ON533746	CDV_Ps9_PE_2015_DOG	America-4
MT350712	CDV18-MT350712	America-4
MT350713	CDV23-MT350713	America-4
MT350714	CDV25-MT350714	America-4
MT350715	CDV29-MT350715	America-4
MT350716	CDV31-MT350716	America-4
MT350717	CDV36-MT350717	America-4
ON458033	CT-Zorro3-CO-2021	America-4
MK617350	D-Mde_2aP-CO-2017	America-4
MK617351	D-Mde_13b-CO-2017	America-4
MK617352	D-Mde_16a-CO-2017	America-4
MK617349	D-Mde_18a-CO-2017	America-4
MT012803	MDE-2a-CO-2017	America-4
AY964110	19876	America-3
MT932495	CFA204	America-3
MT932496	CFA205	America-3
MT932497	CFA207	America-3
MT932498	CFA210	America-3
JN836734	Fisher1	America-3
MF953470	RV029	America-3
MF953471	RV056	America-3
MF953473	RV137	America-3
MF953474	RV342	America-3
KT266736	UNAM	America-3
JN153019	124-07	Europe2
DQ228166	207-00	Europe2
JN153023	236-07	Europe2
Z47759	Danish mink	Europe2
DQ889189	dog-H06Ny13	Europe2
DQ889187	H06Ny11	Europe2
JN153020	125-07	Europe2
JN153021	140-07	Europe2
JN153022	188-07	Europe2
GQ214369	2390-07	Europe2
GQ214374	3156-06	Europe2
X84999	German-ferret	Europe2
AF164967	A75/17(AF164967)	America-2
Z54166	A92-6(Z54166)-Netherlands	America-2
Z47764	javelina(Z47764)-US	America-2
Z47762	US89(Z47762)-US	America-2
Z47765	US89(Z47765)-US	America-2
EU716337	164071-EU716337	America-2
AF112189	A75/17	America-2
MW984527	16-2812	America-5
MK456389	88 America-5	America-5
MK473365	89 America-5	America-5
MK473366	90 America-5	America-5
MK487379	96 America-5	America-5
JF283477	10453WY	America-5
Z54156	A92-27-4	America-5
MT932494	CFA203	America-5
MG797669	MN	America-5
MT932504	PLE806	America-5
MT932505	PLO004	America-5
MT932506	PLO005	America-5
MT932508	PLO006	America-5
MT932509	PLO007	America-5
MT932510	PLO008	America-5
MT932511	PPA202	America-5
MT932507	UCI001	America-5
MG952927	Arg 30	South America-2
MG952928	Arg 39	South America-2
MN365662	Arg 24	South America-2
FJ392651	Argentina 24	South America-2
FJ011005	Bruno107Arg2005	South America-2
FJ392651	Argentina-24	south America-2
AY964114	25259	Rockborn-like
AF178039	lesser panda	Rockborn-like
GU810819	Rockborn	Rockborn-like
GU266280	Rockborn-Candur	Rockborn-like
FJ461702	VaccineD	Rockborn-like
FJ705238	Vacc-P	Rockborn-like
MN702774	CANISHOT K5 VACCINE/PVNRTVU/2019	Rockborn-like
MN698648	N1-PVNRTVU-2019	Rockborn-like
LC498611	Pr17131O-CDV	Rockborn-like
JQ732170	ZH(05)	Rockborn-like
HQ657209	BJ-09	Asia-1
AY378091	CDTaichung	Asia-1
GQ332530	CDWuhan-14	Asia-1
GQ332532	CDWuhan-17	Asia-1
GQ332533	CDWuhan-20	Asia-1
GQ332534	CDWuhan-23	Asia-1
GQ332535	CDWuhan-24	Asia-1
DQ191766	Canine-NTU 3-2004	Asia-1
DQ887548	Canine-NTU 2005-2	Asia-1
FJ423606	HLJ(08)3	Asia-1
EU593894	HLJ2-07	Asia-1
FJ409464	HLJ3-08	Asia-1
EU532600	HZ026	Asia-1
EU325728	JL(07)1	Asia-1
EU325729	JL(07)2	Asia-1
EU564812	JL(07)3	Asia-1
EU564813	JL(07)4	Asia-1
EF445054	GN	Asia-1
EU325720	HeB(07)1	Asia-1
EU325727	HeB(07)2	Asia-1
EU325723	HeB(07)3	Asia-1
EU325721	HLJ(07)1	Asia-1
FJ423604	HLJ(08)1	Asia-1
FJ423605	HLJ(08)2	Asia-1
EU545142	HLJ1-06	Asia-1
FJ810213	JL(08)1	Asia-1
FJ810214	JL(08)2	Asia-1
FJ423608	LN(04)1	Asia-1
EU325722	LN(06)1	Asia-1
EU325730	LN(07)1	Asia-1
EU325724	LN(07)2	Asia-1
EU325731	LN(07)3	Asia-1
FJ405223	monkey-BJ-01	Asia-1
FJ405224	Monkey-KM-01	Asia-1
DQ922630	MS01	Asia-1
EF445053	NM	Asia-1
HQ128601	PS-5	Asia-1
EF042818	SC01	Asia-1
EU325725	SD(06)1	Asia-1
EU379560	SD(07)1	Asia-1
FJ810215	SD(08)1	Asia-1
EF445051	ZD01	Asia-1
JF343962	ZJ7	Asia-1
AB212963	Ac96I	Asia-1
D85754	Hamamatsu	Asia-1
AB025271	KDK-1	Asia-1
D85753	Ueno	Asia-1
D85755	Yanaka	Asia-1
EU716072	07Q72	Asia-1
JX886787	THA05-09	Asia-1
JX886776	THA05-10	Asia-1
JX886777	THA06-10	Asia-1
JX886774	THA10-11	Asia-1
JX886775	THA12-11	Asia-1
JX886786	THA0210	Asia-1
JX886784	THA0309	Asia-1
FJ851452	BA54	Asia-1
FJ851456	BA134	Asia-1
KJ466106	CDV SY	Asia-1
HM448831	HeB(09)2	Asia-1
HM448832	HeB(09)3	Asia-1
FJ423609	LN(08)1	Asia-1
KJ437593	NJ(12)1	Asia-1
KJ437595	NJ(12)3	Asia-1
KJ489382	NJ(12)6	Asia-1
KJ489383	NJ(12)7	Asia-1
JN896331	PS	Asia-1
EU325726	SD(06)2	Asia-1
HM448834	SD(09)3	Asia-1
FJ461720	2L	Africa-1
FJ461715	4sp	Africa-1
FJ461698	5L	Africa-1
FJ461703	6L	Africa-1
FJ461721	12sp	Africa-1
FJ461717	17L	Africa-1
FJ461723	23sp	Africa-1
4L7039	4L7039	Africa-1
4L70214	4L70214	Africa-1
4L70247	4L70247	Africa-1
FJ461699	8L	Africa-1
FJ461704	9L	Africa-1
FJ461719	11L	Africa-1
FJ461695	13sp	Africa-1
FJ461706	15sp	Africa-1
FJ461716	16L	Africa-1
FJ461717	17L	Africa-1
FJ461722	23L	Africa-1
FJ461712	25L	Africa-1
FJ461700	26L	Africa-1
AY297453	5B	Asia-2
AY297454	5VD	Asia-2
AB212730	007Lm	Asia-2
AB474397	007Lm	Asia-2
EU716075	07D111	Asia-2
AB252718	009L	Asia-2
AB490672	009L-H	Asia-2
AB252717	011C	Asia-2
AB490678	50Cbl-H	Asia-2
EU716073	97Jindo	Asia-2
EU716074	98Marten	Asia-2
EU252149	dog-Chunchon	Asia-2
JQ319391	R10-JB-014	Asia-2
EU252148	Seoul	Asia-2
AB250668	007Lm-20p	Asia-2
AB212730	007Lm	Asia-2
AB823707	007Lm-H358p8	Asia-2
AB212729	007LmT	Asia-2
AB823706	007Lm-VDS	Asia-2
AB252717	011C	Asia-2
AB476401	011C	Asia-2
AB476403	50Cbl	Asia-2
AB490678	50Cbl-H	Asia-2
AB025270	98-002	Asia-2
FJ868161	C2	Asia-2
AB040766	dog-26D	Asia-2
AB040767	HM-3	Asia-2
AB040768	HM-6	Asia-2
FJ868169	R4-FJ868169	Asia-2
JQ319389	R10-JB-003	Asia-2
JQ327707	R10-JB-004	Asia-2
JQ319392	R10-JB-015	Asia-2
JQ319397	R11-CN-111	Asia-2
JQ319398	R11-CN-113	Asia-2
JQ319399	R11-CN-114	Asia-2
JQ319393	R11-JB-017	Asia-2
JQ319395	R11-JB-080	Asia-2
JQ319396	R11-JB-081	Asia-2
EU252148	Seoul	Asia-2
EU743934	HLJ1	Asia-3
EU743935	HLJ2	Asia-3
DQ226088	48-05	Europe3
DQ226087	179-94	Europe3
KF914669	CDV2784-2013	Europe3
KX024708	CDV11956-2015	Europe3
Z47760	GR88	Europe3
DQ889183	H05Bp7F	Europe3
DQ889186	H06Bp10S	Europe3
EF445052	HL	Europe3
AF172411	Liud	Europe3
KM115532	278-13	Europe3
KX943321	853CT_2016	Europe3
KX943323	8387cucciolo_2015	Europe3
AY964108	18133	Europe3
AY964112	21261	Europe3
KX943324	25130_2015	Europe3
KX943326	47586c8_2015	Europe3
KM115534	BA201-13-ITA	Europe3
KM115535	BA376-13-ITA	Europe3
KM115536	BA440-13-ITA	Europe3
KM115533	BA466-12-ITA	Europe3
KR002657	Dog_10	Europe3
DQ889184	H06Bp8F	Europe3
KX943319	IZSSI_285PA_2016	Europe3
KX943320	IZSSI_980PA_2016	Europe3
KC966928	Wa-CDV2013	Europe3
EU726268	CDV3	America-1
HQ403645	CDV-GZ1	America-1
KM926612	CDV-L	America-1
FJ477090	Dog-2007	America-1
FJ040791	GZ0801	America-1
FJ605455	GZ0802	America-1
AM903376	Indian	America-1
EF418782	Lederle	America-1
AB286953	MD77	America-1
FJ477089	Phoca-Caspian-2007	America-1
HM046486	Phoca-Caspian-2007	America-1
HM063009	Shuskiy	America-1
JN896987	Snyder Hill ATCCVR-1587	America-1
GU138403	Snyder Hill	America-1
JN896987	VR-1587	America-1
GQ332531	16	America-1
AY445077	98-2645	America-1
AY542312	98-2646(AY542312)-USA	America-1
AY466011	98-2654(AY466011)-raccoon-USA	America-1
AY548109	98-2655	America-1
AY548111	98-2666-2(AY548111)-raccoon-USA	America-1
MF926598	BJ16B14-MF926598	America-1
KY774572	C53-KY774572	America-1
AF259552	Snyder Hill(AF259552)	America-1
DQ778941	CDV3(DQ778941)	America-1
MF926603	BJ16C8	America-1
MF926604	BJ16C9	America-1
KY971529	Bucharest	America-1
KU552082	CDV 823	America-1
D00758	Onderstepoort	America-1
AF014953	Onderstepoort	America-1
DQ903854	CDV-Lederle	America-1
JN622007	COMP5C	America-1
Z35493	Convac vaccine strain	America-1
MF964184	D8-4364-2016	America-1
AB606410	ferret 1017	America-1
KC667067	GZ0804	America-1
KY971530	Nobi	America-1
AF305419	Onderstepoort	America-1
AF378705	Onderstepoort	America-1
EU143737	Onderstepoort	America-1
NC_001921	Onderstepoort	America-1
AF014953	Onderstepoort	America-1
AB250736	OND-Mi	America-1
AB250741	OND-Mi-20p	America-1
JX886779	THA-QT	America-1
AB212966	Vaccine strain	America-1
FJ461701	VaccineA	America-1
FJ461709	VaccineB	America-1
FJ461708	VaccineC	America-1
FJ461710	VaccineE	America-1
FJ705237	Vacc-N	America-1
FJ705239	Vacc-Q	America-1
AB472690	Vn99	America-1
KX159295	wgswh01	America-1
KX159296	Wgswh02	America-1
MF926601	BJ16C0	America-1
MF926602	BJ16C7	America-1
